# Supplementary material for: Radiogenomics: Contemporary Applications in the Management of Rectal Cancer
Source: Cancers (Basel). 2023 Dec 12;15(24):5816. doi: 10.3390/cancers15245816 (PMC10741704; doi:10.3390/cancers15245816)
Supplement: Supplementary file 1 [file cancers-15-05816-s001.zip]

Archive with 2 entries (2 files):
- PRISMA_2020_checklist (3).pdf
- Supplementary material S1.pdf
